# Supplementary material for: The Role of Cannabis sativa L. as a Source of Cannabinoids against Coronavirus 2 (SARS-CoV-2): An In Silico Study to Evaluate Their Activities and ADMET Properties
Source: Molecules. 2022 Apr 27;27(9):2797. doi: 10.3390/molecules27092797 (PMC9104455; doi:10.3390/molecules27092797)
Supplement: Supplementary file 1 [file molecules-27-02797-s001.zip]

Archive with 1 entries (1 files):
- molecules-1671131-supplementary.pdf
